# Supplementary material for: Paraburkholderia suaedae sp. nov., a Potential Plant Growth-Promoting Bacterium Isolated from the Halophyte Suaeda japonica
Source: Microorganisms. 2025 Oct 30;13(11):2498. doi: 10.3390/microorganisms13112498 (PMC12654207; doi:10.3390/microorganisms13112498)
Supplement: Supplementary file 1 [file microorganisms-13-02498-s001.zip]

Archive with 3 entries (3 files):
- 3._Supplementary_Materials.v2.pdf
- 3-1._Supplementary_excel_file1.xlsx
- 3-2._Supplementary_excel_file2.xlsx
