# Supplementary material for: Paraburkholderia suaedae sp. nov., a Potential Plant Growth-Promoting Bacterium Isolated from the Halophyte Suaeda japonica
Source: Microorganisms. 2025 Oct 30;13(11):2498. doi: 10.3390/microorganisms13112498 (PMC12654207; doi:10.3390/microorganisms13112498)
Supplement: Supplementary file 1 [file microorganisms-13-02498-s001.zip › 3-1._Supplementary_excel_file1.xlsx]

## Sheet: para
Organism Name	Organism Infraspecific Names Strain	Total Sequence Length	Number of Contigs	Contig N50 (kb)	Scaffold N50 (kb)	Number of Scaffolds	GC Percent	Annotation Count Gene Total	Annotation Count Gene Protein-coding
Paraburkholderia suaedae	DGU8	8214678	106	207.651	207.651	105	62.5	7548	7100
Paraburkholderia fungorum	ATCC BAA-463	9058983	4	3508.45	3508.45	4	62	8220	7976
Paraburkholderia phytofirmans PsJN	PsJN	8214658	3	4467.54	4467.54	3	62.5	7436	7238
Paraburkholderia hospita	DSM 17164	11527706	6	3269.8	3269.8	6	62	10535	10126
Paraburkholderia terrae	DSM 17804	10062489	4	3002.29	3002.29	4	62	9039	8815
Paraburkholderia xenovorans LB400	LB400	9731138	3	4895.84	4895.84	3	62.5	8858	8535
Paraburkholderia phymatum STM815	STM815	8676562	4	2697.37	2697.37	4	62.5	7917	7534
Paraburkholderia caffeinilytica	CF1	8324638	3	4531	4531	3	62	7404	7201
Paraburkholderia aromaticivorans	BN5	8907716	8	2992.21	2992.21	8	63	8157	7868
Paraburkholderia sabiae	LMG 24235	9909294	4	6584.01	6584.01	4	62	8941	8612
Paraburkholderia dioscoreae	Msb3	8347503	5	4480	4480	5	62.5	7552	7344
Paraburkholderia dokdonensis	DCT13	4404244	2	3130.51	3130.51	2	64	4009	3855
Paraburkholderia sprentiae WSM5005	WSM5005	7840207	5	2641.34	2641.34	5	63	7205	6854
Paraburkholderia acidiphila	7Q-K02	7804892	4	2192.84	2192.84	4	64.5	7079	6896
Paraburkholderia acidisoli	DHF22	7945061	5	1829.29	1829.29	5	65.5	7106	6937
Paraburkholderia caribensis MBA4	MBA4	9482704	3	3352.62	3352.62	3	62.5	8425	8238
Paraburkholderia tropica	IAC135	8824362	5	1937.78	1937.78	5	64.5	7913	7648
Paraburkholderia kururiensis		7745863	3	4117.85	4117.85	3	64.5	6860	6684
Paraburkholderia bryophila	CA002	8171535	2	4704.59	4704.59	2	63	7276	7082
Paraburkholderia atlantica	CCGE1002	7884858	4	2593.97	2593.97	4	63.5	7297	6917
Paraburkholderia phenoliruptrix BR3459a	BR3459a	7651131	3	4152.22	4152.22	3	63	6838	6584
Paraburkholderia graminis	PHS1	7508450	3	4031.6	4031.6	3	63	6745	6578
Paraburkholderia kirstenboschensis	F3	8950019	3	3052.93	3052.93	3	61.5	8241	7613
Paraburkholderia terricola	mHS1	7118039	2	4059.17	4059.17	2	63.5	6449	6243
Paraburkholderia ginsengisoli	FDAARGOS_1049	6597255	3	3756.05	3756.05	3	63.5	5905	5712
Paraburkholderia edwinii	Pe01	8298884	2	4926.88	4926.88	2	62.5	7289	7110
Paraburkholderia largidicola	PGU16	9470940	5	2703.87	2703.87	5	62.5	8555	8366
Paraburkholderia pallida	7MH5	10394431	5	2592.95	2593.05	5	64	9247	8939
Paraburkholderia silvatlantica	CCUG 54297	8000395	82	271.081	271.081	82	64.5	7426	7147
Paraburkholderia phenazinium	LMG 2247	8597887	56	265.897	342.088	52	62.5	7909	7691
Paraburkholderia mimosarum LMG 23256 = NBRC 106338	LMG 23256	8410967	270	124.968	124.968	268	64	7827	7302
Paraburkholderia nodosa DSM 21604	DSM 21604	9627966	130	195.27	195.27	113	64	8862	8543
Paraburkholderia youngii	JPY169	9492390	4	6823.65	6823.65	4	63	8849	8291
Paraburkholderia megapolitana	LMG 23650	7607319	32	713.925	713.925	32	62	6732	6614
Paraburkholderia ginsengiterrae	DCY85-1	8483388	253	228.207	228.207	253	62.5	7806	7531
Paraburkholderia rhynchosiae	LMG 27174	7999742	138	227.167	227.167	138	61.5	7325	6998
Paraburkholderia bannensis NBRC 103871	NBRC 103871	8648774	102	258.097	258.097	102	64	7791	7603
Paraburkholderia caballeronis	TNe-841	7115141	3	3708.91	3708.91	3	67	6340	6178
Paraburkholderia azotifigens	NF 2-5-3	9704342	5	3220.67	3220.67	5	62.5	8810	8447
Paraburkholderia acidicola	ATCC 31363	7170935	11	1743.5	1743.5	11	62	6278	6166
Paraburkholderia metrosideri	LMG 28140	7790801	49	525.351	525.351	49	61	6845	6648
Paraburkholderia sediminicola	LMG 24238	8638003	40	513.202	513.202	40	61.5	7704	7574
Paraburkholderia eburnea	LMG 29537	6951127	58	307.174	307.174	57	64	6289	6118
Paraburkholderia denitrificans	KACC 12733	5411454	62	274.692	274.692	59	63.5	5030	4834
Paraburkholderia podalyriae	WC7.3b	9362088	382	162.521	162.521	382	62.5	8837	8172
Paraburkholderia ferrariae NBRC 106233	NBRC 106233	7938642	97	223.725	223.725	97	65	7414	7145
Paraburkholderia acidipaludis NBRC 101816	NBRC 101816	6475434	64	204.381	204.381	64	65	5990	5814
Paraburkholderia heleia NBRC 101817	NBRC 101817	8007470	110	161.028	161.028	110	64.5	7403	7152
Paraburkholderia oxyphila NBRC 105797	NBRC 105797	10647665	313	82.086	82.086	313	64	9681	9325
Paraburkholderia agricolaris	BaQS159	8721420	2	4816.97	4816.97	2	61.5	7799	7602
Paraburkholderia hayleyella	BhQS11	4125700	2	3295.14	3295.14	2	59	3622	3440
Paraburkholderia bonniea	BbQS859	4098182	2	3175.38	3175.38	2	58.5	3563	3412
Paraburkholderia humisilvae	NCAIM B.02543	10236500	7	2986.58	2986.58	7	62	9198	8554
Paraburkholderia flava	LD6	6970102	9	2474.21	2474.21	9	63.5	6304	6192
Paraburkholderia flagellata	4D117	9002095	6	2106.97	2106.97	6	63.5	8135	7903
Paraburkholderia adhaesiva	ZD32-2	6974420	5	1911.4	1911.4	5	62.5	6325	6126
Paraburkholderia sacchari	LMG 19450	7317626	21	622.569	622.569	21	64	6665	6413
Paraburkholderia susongensis	LMG 29540	7718996	34	609.828	609.828	33	63.5	6983	6778
Paraburkholderia sartisoli	LMG 24000	5930529	23	573.607	573.607	22	63.5	5443	5305
Paraburkholderia saeva	LMG 31841	6333576	40	557.564	557.564	40	62.5	5895	5741
Paraburkholderia monticola	JC2948	7845380	39	507.365	507.365	39	64	7159	6984
Paraburkholderia translucens	MMS20-SJTN17	6526454	48	382.857	382.857	47	63.5	6026	5770
Paraburkholderia sejongensis	MMS20-SJTR3	7795562	52	362.218	362.218	50	64.5	6981	6771
Paraburkholderia dipogonis	ICMP 19430	9191810	75	331.589	348.726	62	62	8273	8039
Paraburkholderia hiiakae	LMG 27952	8723317	64	300.44	300.44	64	64	7823	7615
Paraburkholderia fynbosensis	LMG 27177	8475216	88	292.858	292.858	88	62.5	7719	7342
Paraburkholderia haematera	LMG 31837	7818017	76	270.918	270.918	76	61.5	7038	6860
Paraburkholderia lacunae	S27	8405011	96	266.119	266.119	96	62.5	7735	7355
Paraburkholderia antibiotica	G-4-1-8	7444197	72	261.853	261.853	71	63.5	6597	6425
Paraburkholderia nemoris	LMG 31836	9274797	128	261.489	261.489	128	61.5	8458	8226
Paraburkholderia rhizosphaerae	NCAIM B.02541	7500223	79	244.739	244.739	77	62.5	6758	6556
Paraburkholderia dinghuensis	DHOA04	6096551	70	244.519	279.744	57	63	5437	5252
Paraburkholderia domus	LMG 31832	8745694	99	229.75	229.75	99	61.5	7875	7598
Paraburkholderia panacisoli	DCY113	10914015	160	195.959	195.959	158	62	10198	9571
Paraburkholderia ultramafica	LMG 28614	7890836	176	188.315	188.315	176	62.5	7466	6919
Paraburkholderia diazotrophica	LMG 26031	8688577	114	180.974	180.974	112	62.5	8043	7745
Paraburkholderia lycopersici	TNe-862	7151601	89	176.368	176.368	89	65	6532	6273
Paraburkholderia guartelaensis	CNPSo 3008	9532701	173	172.576	172.576	173	63.5	8813	8418
Paraburkholderia phosphatilytica	7QSK02	8098302	113	157.894	157.894	109	65	7412	7235
Paraburkholderia caffeinitolerans	LMG 28688	8054104	138	149.104	149.104	138	64	7400	7116
Paraburkholderia tagetis	RG36	8523014	124	147.954	147.954	119	63.5	7730	7424
Paraburkholderia polaris	RP-4-7	9674594	159	147.318	147.318	159	61.5	8786	8384
Paraburkholderia franconis	CNPSo 3157	10047340	259	135.516	135.516	259	62.5	9650	9005
Paraburkholderia dilworthii	WSM3556	7679067	141	121.04	132.412	140	62	7068	6707
Paraburkholderia silviterrae	4M-K11	9169988	179	116.331	274.668	89	64.5	8212	7941
Paraburkholderia piptadeniae	STM7183	9710046	335	112.386	129.736	281	62.5	9078	8616
Paraburkholderia ribeironis	STM 7296	7279154	280	92.247	113.721	228	62.5	6667	6261
Paraburkholderia solitsugae	1N	9667127	201	86.399	86.399	201	61.5	8873	8474
Paraburkholderia bengalensis	IR64_4_BI	9272388	332	78.787	78.787	332	62.5	8733	8106
Paraburkholderia elongata	5N	11075029	353	64.767	64.767	353	61	10454	9856
Paraburkholderia caledonica	376MFSha3.1	7381819	33	591.799	591.799	32	62	6568	6442
Paraburkholderia tuberum	DUS833	8977308	5	2956.71	2956.71	5	63	8421	7851
Paraburkholderia strydomiana	3827	7718827	53	497.432	497.432	53	62	6886	6716
Paraburkholderia unamae	SCZa-39	10196615	83	339.322	339.322	77	65	9315	9113
Paraburkholderia solisilvae	NCAIM B.02539	7339360	2	4549.32	4549.32	2	63.5	6419	6252
Paraburkholderia aspalathi	R-20943	8736676	39	857.623	857.623	39	61.5	7868	7725
Paraburkholderia madseniana	SECH4	9330173	125	186.988	186.988	125	61.5	8418	8147
