# Supplementary material for: Paraburkholderia suaedae sp. nov., a Potential Plant Growth-Promoting Bacterium Isolated from the Halophyte Suaeda japonica
Source: Microorganisms. 2025 Oct 30;13(11):2498. doi: 10.3390/microorganisms13112498 (PMC12654207; doi:10.3390/microorganisms13112498)
Supplement: Supplementary file 1 [file microorganisms-13-02498-s001.zip › 3-2._Supplementary_excel_file2.xlsx]

## Sheet: 2-6. Supplementary excel file1
	Paraburkholderia_acidicola_ATCC_31363_GCF_002362315.1	Paraburkholderia_acidipaludis_NBRC_101816_GCF_000684975.1	Paraburkholderia_acidiphila_7Q-K02_GCF_009789655.1	Paraburkholderia_acidisoli_DHF22_GCF_009789675.1	Paraburkholderia_agricolaris_BaQS159_GCF_009455635.1	Paraburkholderia_antibiotica_G-4-1-8_GCF_012927125.1	Paraburkholderia_aromaticivorans_BN5_GCF_002278075.1	Paraburkholderia_aspalathi_R-20943_GCF_905220735.1	Paraburkholderia_atlantica_CCGE1002_GCF_000092885.1	Paraburkholderia_azotifigens_NF_2-5-3_GCF_007995085.1	Paraburkholderia_bannensis_NBRC_103871_GCF_000685015.1	Paraburkholderia_bryophila_CA002_GCF_028473685.1	Paraburkholderia_caballeronis_TNe-841_GCF_900104845.1	Paraburkholderia_caffeinilytica_CF1_GCF_003368325.1	Paraburkholderia_caledonica_376MFSha3.1_GCF_000383275.1	Paraburkholderia_denitrificans_CCUG_56042_GCF_042655705.1	Paraburkholderia_diazotrophica_LMG_26031_GCF_900108945.1	Paraburkholderia_dilworthii_WSM3556_GCF_000472525.1	Paraburkholderia_dinghuensis_DHOA04_GCF_003837865.1	Paraburkholderia_dioscoreae_Msb3_GCF_902459535.1	Paraburkholderia_dipogonis_CCUG_54389_GCF_042680985.1	Paraburkholderia_dokdonensis_DCT13_GCF_003286395.1	Paraburkholderia_domus_LMG_31832_GCF_905220705.1	Paraburkholderia_eburnea_LMG_29537_GCF_003003375.1	Paraburkholderia_elongata_5N_GCF_013177735.1	Paraburkholderia_ferrariae_NBRC_106233_GCF_000685035.1	Paraburkholderia_flava_LD6_GCF_004359985.1	Paraburkholderia_franconis_CNPSo_3157_GCF_009362735.1	Paraburkholderia_fungorum_ATCC_BAA-463_GCF_000961515.1	Paraburkholderia_fynbosensis_LMG_27177_GCF_902859935.1	Paraburkholderia_gardini_R-69919_GCF_907164545.1	Paraburkholderia_ginsengisoli_FDAARGOS_1049_GCF_016128195.1	Paraburkholderia_ginsengiterrae_DCY85-1_GCF_001645135.1	Paraburkholderia_graminis_PHS1_GCF_003330785.1	Paraburkholderia_guartelaensis_CNPSo_3008_GCF_004353905.1	Paraburkholderia_haematera_LMG_31837_GCF_905220975.1	Paraburkholderia_heleia_NBRC_101817_GCF_000739775.1	Paraburkholderia_hiiakae_LMG_27952_GCF_904848665.1	Paraburkholderia_hospita_DSM_17164_GCF_002902965.1	Paraburkholderia_humisilvae_NCAIM_B.02543_GCF_042665695.1	Paraburkholderia_kirstenboschensis_F3_GCF_032806925.1	Paraburkholderia_kururiensis_M130_GCF_000341045.1	Paraburkholderia_lacunae_S27_GCF_003353175.1	Paraburkholderia_largidicola_PGU16_GCF_013426895.1	Paraburkholderia_lycopersici_TNe-862_GCF_900096975.1	Paraburkholderia_madseniana_SECH4_GCF_026310195.1	Paraburkholderia_megapolitana_LMG_23650_GCF_900113825.1	Paraburkholderia_metrosideri_LMG_28140_GCF_904848625.1	Paraburkholderia_mimosarum_LMG_23256_GCF_000472825.1
Paraburkholderia_acidicola_ATCC_31363_GCF_002362315.1	100	22.2	22.3	22.6	23.5	24.9	23.8	23.5	24	23.3	22.5	23.7	23.5	23.8	23.2	22.8	23.7	23.5	22.4	23.8	23.7	22.9	23.6	22.6	23.8	22.4	26.1	23.9	23.4	23.9	23.8	24.4	23.4	23.8	22.1	23.6	22.1	22	23.4	23.4	23.5	22.9	23.9	23.4	22.3	23.6	46.6	23.4	22.3
Paraburkholderia_acidipaludis_NBRC_101816_GCF_000684975.1	80.69	100	26.1	26.3	22.2	23.8	22.8	22	23.1	22.8	25.6	22.6	25.3	22.6	22.3	27.6	22.9	22.3	27.1	22.7	22.2	26.7	22.2	25.8	22.3	30.4	23	23	22.3	22.8	22.6	23	22.5	22.8	26.1	22.2	26.2	25.9	22.7	22.6	22.6	23.8	22.6	22.6	26.6	22.1	22.3	22.2	26.4
Paraburkholderia_acidiphila_7Q-K02_GCF_009789655.1	80.64	84.62	100	27.8	22.2	23.9	22.8	22.2	23.1	22.9	26.2	22.7	24.6	22.8	22.2	26.3	23.1	22.5	25.6	22.7	22.5	27.6	22.3	26.4	22.5	26.3	22.7	23.1	22.2	22.9	22.6	23	22.7	22.8	42.9	22.5	42	49	22.8	22.6	22.5	23.5	22.8	22.6	33	22.3	22.4	22.6	33.4
Paraburkholderia_acidisoli_DHF22_GCF_009789675.1	80.73	84.25	85.73	100	22.7	23.7	23.2	22.4	23.2	23.2	26.5	23.1	25.2	23	22.6	26.4	23.1	22.7	25.5	22.9	22.7	27.8	22.5	26.8	22.9	26.5	23.1	23.2	22.8	23.2	22.8	23.3	23	23.3	27.7	22.7	27.8	27.3	22.9	22.6	23	24	22.9	22.9	27.9	22.6	22.8	22.7	27.7
Paraburkholderia_agricolaris_BaQS159_GCF_009455635.1	81.43	80.52	80.41	80.48	100	27.5	30	36.9	26.4	23.6	22.5	29.3	23	36.8	26.9	22.8	23.5	27.5	22.4	30.1	29.9	23.1	37	22.5	40.4	22.3	23.8	23.7	64.8	29	24.5	29.4	29	27.6	22	37.9	22.2	22	23.8	23.1	27.5	22.7	30.7	23.8	22.2	38	23.5	27.8	22.3
Paraburkholderia_antibiotica_G-4-1-8_GCF_012927125.1	82.5	81.78	81.6	81.77	84.22	100	28.4	27.5	33.7	25	23.8	28.4	25.1	28.1	26.8	24.1	25.3	27.3	23.5	28.5	28.2	24.4	27.3	24	27.9	23.8	25.6	25.3	27.5	29.5	25.4	29.8	28.1	28.1	23.9	27.5	23.6	23.6	25	24.5	27.3	23.7	28.3	24.9	24.1	27.7	25	27.6	23.6
Paraburkholderia_aromaticivorans_BN5_GCF_002278075.1	81.87	80.96	80.97	81.08	86.27	85.05	100	30.4	27.2	24	22.8	30.9	23.5	31.4	27.8	23	24	28.6	22.6	41.8	36.6	23.6	30.4	22.8	31.4	23.4	24.2	24.2	29.9	30.6	25	31	32.6	29	22.7	30.6	22.5	22.5	24.6	23.4	28.5	22.9	30.4	23.9	22.7	31	24.1	28.7	22.8
Paraburkholderia_aspalathi_R-20943_GCF_905220735.1	81.77	80.53	80.64	80.58	89.33	84.42	86.57	100	26.4	23.6	22.4	29.5	23.1	43.2	27	22.6	23.6	27.6	22.3	30.5	30.6	23	40.4	22.5	42.3	22.2	23.9	23.8	36.2	29.3	24.7	29.7	29.6	27.7	22	39.3	21.8	21.9	23.8	23.2	27.5	22.6	31.3	23.7	22.1	56.8	23.6	27.9	22.4
Paraburkholderia_atlantica_CCGE1002_GCF_000092885.1	82.18	81.37	81.4	81.52	83.82	88.73	84.6	84.01	100	24.3	23.2	27.4	24.1	27.3	25.9	23.4	24.5	26.3	23.2	27.2	27.1	23.7	26.6	23.1	26.9	23.2	24.7	24.7	26.3	28.4	24.3	28.9	26.7	26.7	23.4	26.5	23.1	23.1	24.2	23.9	26.2	23.3	27.2	24.2	23.2	26.6	24	26.8	23.6
Paraburkholderia_azotifigens_NF_2-5-3_GCF_007995085.1	81.72	81.25	81.16	81.4	81.68	82.76	81.96	81.66	82.56	100	23	24.1	23.5	24	23.7	23.4	30	23.8	22.7	23.9	23.9	23.6	23.5	22.8	23.9	23.1	23.9	30.3	23.8	24.1	23.9	24.5	23.7	24.3	22.7	23.6	22.8	22.7	32.5	23.9	24	23.3	23.9	32.1	23	23.7	23.3	23.8	23.2
Paraburkholderia_bannensis_NBRC_103871_GCF_000685015.1	80.65	83.99	84.57	84.56	80.44	81.56	80.99	80.74	81.22	81.05	100	22.8	24.6	23	22.4	25.8	23.1	22.7	25.3	23	22.7	28	22.5	35.3	22.5	25.7	22.9	23.1	22.5	23	22.9	23.4	22.9	23.1	26.2	22.6	26.6	25.8	22.9	22.6	22.8	23.3	22.9	22.9	26.4	22.4	22.6	22.4	26.4
Paraburkholderia_bryophila_CA002_GCF_028473685.1	81.93	80.77	80.76	81.21	85.97	85.21	86.8	86.28	84.64	81.99	80.95	100	23.7	30.2	27.3	22.8	24.1	28.1	22.6	30.9	30.9	23.5	29.6	22.7	30.2	22.8	24.2	24.2	29.1	30.3	24.8	30.6	30.1	28.5	22.5	29.6	22.5	22.4	24	23.4	27.9	23.1	29.6	24.1	22.8	29.8	23.8	28.7	22.5
Paraburkholderia_caballeronis_TNe-841_GCF_900104845.1	81.73	83.58	82.98	82.87	80.84	83.1	81.47	81.19	82.62	82.06	82.71	81.39	100	23.7	23	25.4	23.9	23.4	24.8	23.4	23.3	25.3	23.1	24.6	23.3	25.3	24.4	24	23.1	23.8	23.7	24.1	23.4	23.8	24.7	23.1	24.6	24.4	23.4	23.6	23.3	24.3	23.6	23.4	25	23.2	23.6	23.2	24.7
Paraburkholderia_caffeinilytica_CF1_GCF_003368325.1	81.81	80.94	80.79	80.82	89.25	84.89	86.77	91.36	84.31	81.94	80.92	86.49	81.31	100	27.5	23.3	24.3	28.3	22.8	31.4	31.3	23.4	39.8	23	41.9	22.8	24.4	24.5	36	30	25.1	30.6	30.6	28.4	22.5	39.1	22.5	22.6	24.4	23.5	28.1	22.9	32.5	24.3	22.7	45.3	23.7	28.5	22.7
Paraburkholderia_caledonica_376MFSha3.1_GCF_000383275.1	81.17	80.54	80.5	80.55	83.91	83.85	84.62	84.08	83.33	81.51	80.27	84.57	81.05	84.32	100	22.7	23.5	36.3	22.3	27.8	27.7	22.8	27	22.3	27.3	22.4	23.5	23.6	26.9	27.5	23.9	27.8	27.3	31.3	22.2	27.1	22.2	22.3	23.4	22.8	50.2	22.7	27.4	23.4	22.3	27.1	23.3	26.4	22.4
Paraburkholderia_denitrificans_CCUG_56042_GCF_042655705.1	80.87	85.23	84.25	84	80.81	81.79	81.09	80.93	81.59	81.69	83.87	80.91	83.68	81.06	80.68	100	23.6	22.9	28.8	22.8	22.8	26.4	22.6	25.9	22.8	27.6	23.3	23.8	22.7	23.4	23.1	23.4	23	23.3	26.3	22.9	26.2	25.9	23.3	23	22.9	23.9	23	23.3	26.4	22.7	22.9	22.7	26.3
Paraburkholderia_diazotrophica_LMG_26031_GCF_900108945.1	81.98	81.52	81.25	81.46	81.54	83.05	81.83	81.88	82.78	86.76	81.29	82.24	82.47	82	81.54	81.84	100	23.9	22.9	24	23.9	23.5	23.7	23.2	23.9	23.3	24.3	54.4	23.6	24.3	24.1	24.7	24	24.5	23.3	23.8	23.1	22.9	30.2	24.2	23.7	23.5	24.3	29.9	23.2	23.6	23.8	23.8	23.4
Paraburkholderia_dilworthii_WSM3556_GCF_000472525.1	81.3	80.41	80.58	80.79	84.34	84.12	85.15	84.76	83.85	81.9	80.71	85.03	81.21	84.94	89.27	80.72	82	100	22.5	28.6	28.4	23.1	27.6	22.6	28	22.7	23.8	24.1	27.5	28.7	24.3	28.7	27.9	32.5	22.4	27.7	22.2	22.4	23.7	23.3	39	22.8	28	23.5	22.5	27.8	23.6	27.1	22.5
Paraburkholderia_dinghuensis_DHOA04_GCF_003837865.1	80.79	84.69	83.77	83.55	80.67	81.48	80.88	80.71	81.24	81.18	83.19	80.62	83.1	80.62	80.44	86.14	81.53	80.43	100	22.5	22.2	25.9	22.2	25.3	22.7	27	22.8	23	22.5	23	22.5	22.9	22.4	22.8	25.6	22.1	25.6	25.3	22.9	22.7	22.7	23.2	22.6	22.8	25.8	22.2	22.4	22.1	25.5
Paraburkholderia_dioscoreae_Msb3_GCF_902459535.1	81.81	80.95	80.95	81.01	86.16	84.97	91.17	86.61	84.46	82.03	81.04	87	81.48	86.89	84.63	80.82	82.07	85.16	80.71	100	37.1	23.2	30.6	22.9	31.2	22.7	24	24	30	30.6	24.9	30.9	32.7	28.8	22.7	30.6	22.6	22.4	24	23.5	28.4	22.8	30.3	23.7	22.7	31	23.9	28.8	22.5
Paraburkholderia_dipogonis_CCUG_54389_GCF_042680985.1	81.9	80.9	80.8	81.18	86.23	85.16	89.42	86.79	84.51	82.11	80.87	87.19	81.4	86.9	84.79	81.15	82.07	85.13	80.87	89.57	100	23.2	30.5	22.6	31.1	22.4	24.1	24	29.7	30.6	24.8	30.9	32.4	28.6	22.5	30.6	22.2	22.3	24	23.3	28.3	22.8	30.2	23.9	22.3	30.8	23.7	28.7	22.4
Paraburkholderia_dokdonensis_DCT13_GCF_003286395.1	81.24	85.12	86.02	85.72	81.09	82.24	81.49	81.16	82.01	81.89	86.08	81.52	83.61	81.51	80.93	84.88	81.82	81.12	84.41	81.54	81.39	100	22.8	28.2	23.1	27	23.2	23.6	23.1	23.6	23.1	23.4	23.2	23.6	27.5	22.9	27.6	27.2	23.7	23.1	23.3	24	23.3	23.6	27.9	22.9	23	22.9	27.7
Paraburkholderia_domus_LMG_31832_GCF_905220705.1	81.54	80.55	80.42	80.65	89.29	84.46	86.36	90.32	83.7	81.66	80.68	86.05	81.07	90.13	84.05	80.63	81.7	84.5	80.47	86.49	86.58	80.82	100	22.6	43.8	22.6	23.8	23.7	36	29.6	24.8	29.7	29.7	27.7	22.1	40.7	22	22	23.9	23.2	27.3	22.6	31.4	23.7	22.2	42	23.6	28	22.1
Paraburkholderia_eburnea_LMG_29537_GCF_003003375.1	80.84	84.23	85.02	85.17	80.78	81.77	81.21	80.75	81.51	81.34	90.15	81.15	82.95	81.2	80.62	83.98	81.42	80.86	83.5	81.03	81.28	86.51	80.75	100	22.7	25.9	23.1	23.2	22.6	23	23	23.3	22.8	23	26.3	22.7	26.4	26.2	23	22.7	22.8	23.3	22.9	22.8	26.5	22.5	22.5	22.7	26.5
Paraburkholderia_elongata_5N_GCF_013177735.1	81.79	80.72	80.55	80.7	90.36	84.65	86.63	90.82	83.97	81.76	80.67	86.34	81.12	90.74	84.17	80.71	81.87	84.6	80.59	86.75	86.69	81.24	91.08	80.78	100	22.7	24.2	24.3	38.8	30.1	25.1	30.4	30.3	28.2	22.5	44.8	22.3	22.5	24.7	23.6	28.5	22.7	33	24.1	22.4	45.6	23.9	28.6	22.6
Paraburkholderia_ferrariae_NBRC_106233_GCF_000685035.1	80.76	87.33	84.88	84.63	80.51	81.78	81.59	80.78	81.52	81.26	84.26	80.81	83.49	80.87	80.45	85.29	81.41	80.48	84.78	81.07	81.04	85.34	80.71	84.63	80.74	100	22.8	23.2	22.8	23.1	22.8	23.1	22.7	23	26.3	22.7	26.3	25.9	23.6	22.7	22.8	23.9	23.2	22.9	26.7	22.5	22.6	22.3	26.2
Paraburkholderia_flava_LD6_GCF_004359985.1	84.69	81.32	81.34	81.34	82.1	83.67	82.52	82.27	83.26	82.79	81.27	82.59	83.28	82.41	81.67	81.73	83.06	82.2	81.54	82.55	82.59	81.82	82.22	81.39	82.34	81.4	100	24.4	23.9	24.6	24.2	25	23.9	24.3	22.6	23.8	22.6	22.5	23.8	23.7	23.9	23.4	24.3	23.9	22.8	24	25.9	24.1	22.8
Paraburkholderia_franconis_CNPSo_3157_GCF_009362735.1	82.03	81.63	81.38	81.62	81.63	83.04	81.87	81.8	82.93	86.88	81.26	82.28	82.55	82.04	81.65	81.8	93.85	81.95	81.32	82.07	82.05	82.02	81.5	81.56	81.82	81.46	83	100	23.7	24.4	24.3	24.8	24.1	24.6	23.2	23.9	23.1	22.8	30.5	24.4	23.9	23.5	24.4	30.2	23.4	24	23.9	24	23.8
Paraburkholderia_fungorum_ATCC_BAA-463_GCF_000961515.1	81.52	80.48	80.42	80.58	95.63	84.33	86.06	89.22	83.71	81.62	80.53	85.95	80.9	88.99	83.87	80.66	81.68	84.32	80.48	86.25	86.1	81.11	88.93	80.75	89.72	80.72	82.1	81.6	100	29	24.6	29.4	28.9	27.6	22.2	36.7	22.1	22	23.7	23.3	27.6	22.7	30.5	24	22.3	36.8	23.5	27.8	22.3
Paraburkholderia_fynbosensis_LMG_27177_GCF_902859935.1	82.16	81.2	80.97	81.22	85.54	86.06	86.6	85.9	85.41	82.4	81.12	86.44	82	86.2	84.44	81.37	82.41	84.98	80.93	86.81	86.85	81.56	85.9	81.44	86.06	81.28	83.02	82.38	85.31	100	25.1	37.5	30	28.4	22.9	29.5	22.7	22.8	24.3	23.7	28.3	23.3	29.6	24.1	23	29.7	24	29.3	23
Paraburkholderia_gardini_R-69919_GCF_907164545.1	82.31	81.38	81.24	81.25	82.45	83.16	82.7	82.96	82.8	82.56	81.24	82.69	82.29	82.87	81.95	81.48	82.68	82.37	81.17	82.8	82.83	81.69	82.59	81.39	82.71	81.52	83.03	82.77	82.6	83.17	100	25.2	24.5	24.9	22.5	24.6	22.4	22.6	24	23.3	24.3	23	25.1	23.8	22.6	24.9	23.8	24.5	22.5
Paraburkholderia_ginsengisoli_FDAARGOS_1049_GCF_016128195.1	82.39	81.41	81.35	81.58	86.03	86.81	87.11	86.46	86.15	82.81	81.52	87.02	82.48	86.72	84.79	81.41	82.86	85.38	81.05	87.21	87.4	81.93	86.4	81.65	86.64	81.36	83.41	82.86	85.99	90.35	83.24	100	30.3	29	23.1	29.8	22.9	22.7	24.6	23.9	28.5	23.4	30	24.5	23	30.1	24.5	29.8	23.1
Paraburkholderia_ginsengiterrae_DCY85-1_GCF_001645135.1	81.62	80.87	80.82	81.02	85.86	84.92	87.45	86.16	84.33	81.88	80.95	86.49	81.34	86.3	84.15	81.14	82.02	84.75	80.6	87.59	87.59	81.45	86.05	81.23	86.28	80.89	82.34	82.12	85.78	86.18	82.61	86.63	100	28.2	22.6	29.5	22.6	22.5	23.8	23.3	27.7	22.9	30.2	23.6	22.5	30	23.4	28.2	22.6
Paraburkholderia_graminis_PHS1_GCF_003330785.1	81.97	81.27	81.32	81.65	84.74	84.93	85.43	84.67	84.45	82.44	81	85.4	81.95	85.18	87.31	81.29	82.68	88.11	80.94	85.43	85.6	81.89	84.63	81.34	84.98	81.28	83	82.58	84.57	85.31	82.87	85.94	85.17	100	22.7	27.8	22.7	22.6	24.2	23.7	32.5	23.2	28.1	24	22.9	28	23.9	27.4	22.7
Paraburkholderia_guartelaensis_CNPSo_3008_GCF_004353905.1	80.58	84.73	91.56	85.69	80.52	81.56	80.99	80.54	81.45	81.23	84.5	80.86	83.15	80.84	80.47	84.31	81.38	80.54	83.95	80.95	80.69	86.03	80.42	84.95	80.47	84.88	81.45	81.34	80.4	80.94	81.12	81.33	80.82	80.98	100	22.2	49	44.3	22.7	22.4	22.5	23.5	22.7	22.6	33.4	22.2	22.2	22.5	34.3
Paraburkholderia_haematera_LMG_31837_GCF_905220975.1	81.59	80.37	80.63	80.65	89.65	84.45	86.49	90.22	83.91	81.62	80.56	86.13	81.08	90.25	84.08	80.7	81.7	84.57	80.49	86.58	86.67	81.18	90.7	80.77	91.71	80.74	82.25	81.76	89.32	85.8	82.63	86.28	86.06	84.76	80.5	100	22.3	22.3	24	23.2	27.6	22.6	31.4	23.7	22.3	40.9	23.6	28	22.5
Paraburkholderia_heleia_NBRC_101817_GCF_000739775.1	80.51	84.69	91.17	85.61	80.42	81.71	80.82	80.42	81.4	81.19	84.71	80.71	82.95	80.68	80.4	84.19	81.43	80.5	83.7	80.95	80.8	85.93	80.28	85.07	80.4	85.1	81.27	81.46	80.46	81.11	81.06	81.22	80.74	81.23	92.66	80.52	100	43.4	22.8	22.3	22.5	23.6	22.6	22.8	32.8	22.1	22.2	22.3	33.5
Paraburkholderia_hiiakae_LMG_27952_GCF_904848665.1	80.45	84.37	92.94	85.47	80.19	81.28	80.7	80.35	81.08	80.87	84.42	80.48	82.62	80.66	80.31	83.97	81.2	80.47	83.49	80.73	80.64	85.66	80.08	84.75	80.26	84.66	80.98	81.09	80.17	80.67	80.9	81.04	80.78	80.98	91.71	80.26	91.37	100	22.6	22.3	22.4	23.4	22.6	22.5	32.9	22.2	22	22.2	33.6
Paraburkholderia_hospita_DSM_17164_GCF_002902965.1	81.6	81.24	81.12	81.16	81.76	82.77	82.23	81.8	82.36	87.94	80.97	82.06	81.92	82.02	81.39	81.42	86.74	81.76	80.94	82.01	81.96	81.59	81.67	81.26	82	81.56	82.57	86.55	81.71	82.26	82.3	82.6	81.76	82.41	80.85	81.94	81.06	80.84	100	23.8	23.8	23.2	24.5	48.9	22.8	24.1	23.4	23.8	23.3
Paraburkholderia_humisilvae_NCAIM_B.02543_GCF_042665695.1	81.05	80.41	80.14	80.28	80.92	81.75	80.86	80.78	81.6	81.62	79.99	81.07	81.55	81.24	80.6	80.52	81.87	80.8	80.25	81.09	81	80.71	80.78	80.26	80.9	80.38	81.75	81.77	80.81	81.2	81.38	81.53	81.04	81.48	80.26	80.95	80.21	80.06	81.34	100	23.5	23	23.7	23.6	22.6	23.3	23.3	23.1	22.7
Paraburkholderia_kirstenboschensis_F3_GCF_032806925.1	81.38	80.6	80.53	80.77	84.17	83.89	84.85	84.29	83.53	81.58	80.37	84.73	81.08	84.68	92.99	80.71	81.87	89.95	80.39	84.98	84.99	81.08	84.33	80.66	84.71	80.58	81.98	81.68	84.23	84.79	82.02	85.23	84.57	87.77	80.55	84.35	80.57	80.29	81.58	80.66	100	23.1	27.9	23.8	22.5	28.1	23.5	27.1	22.8
Paraburkholderia_kururiensis_M130_GCF_000341045.1	80.98	82.07	81.83	81.8	80.63	81.55	81.14	80.65	81.34	81.25	81.25	80.96	82.2	80.84	80.64	81.84	81.52	80.67	81.41	80.95	80.92	82.34	80.48	81.6	80.78	82.2	81.57	81.5	80.66	81.14	81.32	81.4	80.98	81.3	81.82	80.56	81.78	81.73	81.2	80.53	80.77	100	23	23.2	23.8	22.7	22.9	22.8	23.5
Paraburkholderia_lacunae_S27_GCF_003353175.1	82.18	80.95	80.75	81.05	86.5	84.96	86.43	86.93	84.5	82.14	80.94	86.21	81.68	87.4	84.08	81.18	82.39	84.65	80.81	86.43	86.4	81.47	86.86	81.32	87.48	81.26	82.84	82.44	86.46	85.88	83.08	86.45	86.09	84.88	80.86	87.06	80.85	80.67	82.34	81.41	84.28	80.97	100	24.2	22.4	32.6	24	28.1	22.8
Paraburkholderia_largidicola_PGU16_GCF_013426895.1	81.85	81.2	81.26	81.2	81.94	82.69	81.9	81.88	82.48	87.96	81.02	82.24	81.9	82.11	81.43	81.43	86.76	81.74	81.25	82.12	82.13	81.67	81.86	81.3	82.02	81.19	82.56	86.87	81.89	82.28	82.39	82.73	81.94	82.33	81.1	81.94	81.17	80.92	92.87	81.3	81.66	81.25	82.34	100	22.9	23.8	23.4	23.7	22.9
Paraburkholderia_lycopersici_TNe-862_GCF_900096975.1	80.68	84.98	88.53	85.79	80.36	81.72	80.97	80.59	81.49	81.2	84.6	80.91	83.52	80.65	80.64	84.49	81.73	80.74	83.96	80.95	80.92	85.89	80.3	84.99	80.49	85.17	81.51	81.64	80.38	81.19	81.28	81.26	80.92	81.31	88.61	80.58	88.38	88.43	81.22	80.39	80.62	82.07	80.99	81.15	100	22.1	22.4	22.4	32.3
Paraburkholderia_madseniana_SECH4_GCF_026310195.1	81.7	80.64	80.48	80.74	89.7	84.56	86.61	94.25	83.97	81.67	80.83	86.38	81.18	91.82	84.12	80.85	81.75	84.73	80.59	86.78	86.84	81.22	90.82	80.85	91.53	80.83	82.3	81.8	89.3	85.85	82.71	86.47	86.19	84.92	80.51	90.83	80.47	80.57	81.79	80.99	84.55	80.74	87.29	81.92	80.52	100	23.8	28.4	22.6
Paraburkholderia_megapolitana_LMG_23650_GCF_900113825.1	92.61	80.7	80.64	80.88	81.6	82.83	82.03	81.87	82.27	81.95	80.73	82.01	81.88	81.91	81.3	81.14	82.14	81.52	80.7	81.97	81.98	81.33	81.66	80.94	81.83	80.88	84.36	82.2	81.67	82.35	82.53	82.6	81.67	82.03	80.71	81.7	80.75	80.54	81.93	81.01	81.45	80.94	82.23	81.94	80.77	81.87	100	23.5	22.4
Paraburkholderia_metrosideri_LMG_28140_GCF_904848625.1	81.34	80.36	80.48	80.56	84.76	84.6	85.47	85.21	84.06	81.59	80.56	85.54	80.98	85.28	83.73	80.57	81.84	84.25	80.23	85.54	85.6	80.86	84.96	80.61	85.2	80.37	82.17	81.73	84.71	85.94	82.13	86.53	85.17	84.57	80.43	85.08	80.39	80.11	81.7	80.66	83.9	80.53	84.99	81.65	80.53	85.33	81.54	100	22.4
Paraburkholderia_mimosarum_LMG_23256_GCF_000472825.1	80.52	84.61	88.51	85.47	80.26	81.44	80.87	80.36	81.44	81.13	84.38	80.54	83.03	80.66	80.38	84.24	81.35	80.45	83.56	80.73	80.67	85.46	80.29	84.88	80.3	84.7	81.23	81.41	80.33	80.91	80.95	81.12	80.75	81.12	88.5	80.43	88.3	88.33	80.91	80.28	80.46	81.67	80.75	81.01	88.18	80.57	80.53	80.39	100
Paraburkholderia_monticola_JC2948_GCF_001580545.1	82.24	81.62	81.41	81.51	83.93	88.95	84.87	84.22	90.63	82.64	81.24	84.92	82.66	84.47	83.52	81.67	82.81	83.96	81.45	84.65	84.9	81.99	84.1	81.63	84.3	81.59	83.28	82.7	84.03	85.6	82.83	86.35	84.52	84.73	81.41	84.03	81.58	81.3	82.43	81.65	83.63	81.5	84.42	82.45	81.6	84.22	82.38	84.18	81.53
Paraburkholderia_nemoris_LMG_31836_GCF_905221015.1	81.69	80.54	80.54	80.61	89.46	84.53	86.55	95.34	83.99	81.58	80.52	86.33	80.91	91.52	84.12	80.77	81.72	84.53	80.55	86.58	86.71	81.3	90.48	80.63	90.97	80.75	82.3	81.58	89.21	85.91	82.83	86.31	86.17	84.7	80.3	90.39	80.36	80.35	81.77	80.86	84.37	80.61	87.16	81.7	80.52	94.34	81.7	85.19	80.3
Paraburkholderia_nodosa_DSM_21604_GCF_000519185.1	80.49	84.69	91.74	85.83	80.39	81.46	80.91	80.47	81.42	81.23	84.52	80.79	83.01	80.72	80.33	84.24	81.37	80.6	83.64	80.73	80.78	85.93	80.25	85.16	80.38	84.87	81.22	81.42	80.27	81.03	81.11	81.15	80.82	81.14	94.08	80.45	93.01	92.01	81	79.97	80.49	81.86	80.75	81.04	88.84	80.56	80.58	80.32	88.58
Paraburkholderia_oxyphila_NBRC_105797_GCF_000685075.1	80.36	84.8	85.26	84.62	80.12	81.5	80.65	80.5	81.26	80.96	85.45	80.64	82.81	80.6	80.21	84.11	81.01	80.27	83.77	80.67	80.59	89.19	80.21	85.98	80.25	84.82	81.02	81.14	80.36	80.97	80.83	81.3	80.79	80.92	85.26	80.27	85.42	84.97	80.74	79.98	80.37	81.71	80.78	80.87	85.43	80.4	80.51	80.2	84.92
Paraburkholderia_pallida_7MH5_GCF_004524855.1	80.54	84.87	85.29	84.77	80.27	81.53	80.89	80.35	81.4	81.14	85.49	80.8	82.87	80.75	80.37	84.23	81.27	80.37	83.88	80.81	80.75	89.46	80.47	86.13	80.34	84.83	81.11	81.47	80.42	80.96	80.91	81.31	80.93	81.04	85.33	80.48	85.39	84.93	80.9	80.22	80.36	81.64	80.96	81.12	85.53	80.38	80.56	80.34	85.13
Paraburkholderia_panacisoli_DCY113_GCF_008369935.1	82.06	81.27	81.09	81.31	85.79	86.09	86.72	86.01	85.47	82.2	81.13	86.65	81.96	86.28	84.51	81.31	82.43	85.04	80.91	86.8	86.87	81.69	85.68	81.31	86.44	81.15	82.99	82.3	85.63	88.36	83.03	89.3	86.25	85.38	80.96	85.98	80.95	80.81	82.57	81.28	84.9	81.22	85.87	82.18	81.11	86.22	82.16	86.01	80.86
Paraburkholderia_phenoliruptrix_BR3459a_GCF_000300095.1	81.69	81.15	81.19	81.32	84.2	84.42	85.04	84.19	84.06	82.26	80.96	84.87	81.75	84.49	86.43	81.25	83.2	87.18	80.87	85.06	85.04	81.91	84.09	81.16	84.21	81.15	82.33	82.87	84.05	84.92	82.4	85.34	84.64	88.99	81.2	84.26	81.1	80.95	82.07	81.05	86.99	81.38	84.33	82.06	81.22	84.37	81.58	83.94	81.12
Paraburkholderia_phosphatilytica_7QSK02_GCF_003443895.1	81.91	81.85	81.63	81.54	81.37	83.06	81.9	81.44	82.74	82.39	81.46	81.81	83.23	81.77	81.05	82.1	82.74	81.38	81.66	81.83	81.88	82.41	81.35	81.68	81.62	81.69	83.2	82.68	81.4	82.45	82.57	82.69	81.86	82.13	81.65	81.5	81.59	81.31	82.15	81.41	81.26	81.92	81.98	82.1	81.91	81.58	82.03	81.18	81.53
Paraburkholderia_phymatum_STM815_GCF_000020045.1	81.43	81.14	81.06	80.99	81.33	82.4	81.61	81.47	82.15	89.05	80.85	81.68	81.66	81.62	81.25	80.98	86.55	81.28	80.76	81.7	81.61	81.49	81.25	80.89	81.37	80.94	82.38	86.36	81.12	81.8	82.03	82.23	81.55	81.97	80.99	81.39	81.09	80.68	87.07	81.32	81.25	80.95	81.69	87.03	81.05	81.38	81.58	81.19	80.85
Paraburkholderia_phytofirmans_PsJN_GCF_000020125.1	81.91	80.97	80.96	81.16	86.47	85.2	89.36	86.76	84.7	82.05	81.08	87.21	81.59	86.94	84.73	81.02	82.22	85.19	80.79	89.5	95.83	81.53	86.5	81.19	86.8	81.2	82.62	81.99	86.24	86.65	82.77	87.29	87.54	85.59	80.8	86.66	80.85	80.73	82.17	81.11	84.99	81.01	86.24	82.3	81.02	86.82	82.1	85.65	80.94
Paraburkholderia_piptadeniae_STM7183_GCF_900007165.1	82.13	81.57	81.41	81.61	81.61	83.1	81.99	81.84	82.91	86.87	81.4	82.25	82.54	81.96	81.67	81.86	93.28	81.98	81.38	82.04	82.25	81.9	81.68	81.66	81.71	81.5	83.2	94.28	81.64	82.47	82.63	82.91	82.2	82.72	81.39	81.72	81.44	81.17	86.77	82.04	81.63	81.61	82.35	86.91	81.71	81.85	82.18	81.77	81.33
Paraburkholderia_polaris_RP-4-7_GCF_012927345.1	81.61	80.52	80.42	80.57	89.77	84.43	86.34	90.76	83.88	81.64	80.86	86.25	80.9	90.51	84.16	80.63	81.69	84.49	80.55	86.63	86.57	81.06	90.95	80.7	92.03	80.52	82.46	81.63	89.65	85.82	82.6	86.38	86.08	84.74	80.45	91.04	80.45	80.29	81.72	80.69	84.24	80.5	86.99	81.77	80.34	91.07	81.66	85.17	80.42
Paraburkholderia_rhizosphaerae_NCAIM_B.02541_GCF_042433665.1	81.16	80.14	79.95	80.2	80.9	81.8	80.91	80.88	81.41	81.46	79.98	81.01	81.56	80.96	80.48	80.53	81.77	80.63	80.37	80.85	80.84	80.73	80.65	80.31	80.85	80.21	81.88	81.87	80.71	81.38	81.29	81.68	80.88	81.25	80.02	80.78	80.11	79.83	81.32	87.84	80.61	80.3	81.15	81.49	80.09	80.79	81.05	80.65	80.12
Paraburkholderia_rhynchosiae_LMG_27174_GCF_902859775.1	81.52	80.66	80.68	80.92	84.8	84.32	85.55	85.02	84.05	81.94	80.57	85.35	81.41	85.1	87.64	80.67	82.03	89.15	80.4	85.63	85.62	81.11	84.91	80.92	84.92	80.79	82.26	81.86	84.79	85.28	82.35	85.81	85.09	87.81	80.59	85.09	80.54	80.47	81.75	80.82	88.29	80.83	84.98	81.79	80.7	85.04	81.43	84.53	80.56
Paraburkholderia_ribeironis_STM_7296_GCF_900019265.1	82.07	80.96	81.13	81.15	85.52	85.78	86.47	85.87	85.53	82.27	81.23	86.25	81.84	86.03	84.26	81.21	82.35	84.65	80.78	86.54	86.53	81.76	85.8	81.54	85.93	81.15	82.73	82.51	85.34	87.78	82.78	88.22	86.19	85.16	81.05	85.76	80.97	80.89	82.14	81.33	84.56	81.06	85.85	82.34	81.17	85.94	82.07	85.62	81.06
Paraburkholderia_sabiae__LMG_24235_GCF_030412785.1	81.98	81.35	81.46	81.37	81.7	83.06	81.98	81.73	82.73	91.69	81.28	82.24	82.05	82.14	81.51	81.66	86.95	81.93	81.05	82.14	82.14	82	81.73	81.59	82	81.25	83.09	87.06	81.67	82.5	82.55	83.09	81.99	82.69	81.21	81.89	81.24	80.98	88.09	81.57	81.64	81.29	82.42	88.2	81.35	81.86	81.84	81.77	81.12
Paraburkholderia_sacchari_LMG_19450_GCF_018416035.1	80.68	84.59	85	84.61	80.33	81.63	80.82	80.41	81.34	81.12	85.39	80.77	82.92	80.78	80.45	84.07	81.25	80.56	83.55	80.88	80.8	92.77	80.36	85.7	80.55	84.67	81.16	81.21	80.42	81.04	81.08	81.17	80.81	81.15	85.02	80.57	85.08	84.78	80.98	80.19	80.46	81.71	80.89	81.04	85.25	80.54	80.73	80.23	84.99
Paraburkholderia_saeva_LMG_31841_GCF_907164555.1	82.1	81.11	80.93	81.15	82.13	82.84	82.58	82.73	82.42	82.17	81.15	82.52	81.97	82.69	81.98	81.31	82.36	82.1	80.97	82.56	82.56	81.32	82.35	81.09	82.63	81.17	82.85	82.47	82.14	82.54	90	82.99	82.56	82.7	80.92	82.47	80.86	80.72	82.26	81.13	81.98	81.09	82.69	82.39	81.02	82.57	82.22	82.11	80.99
Paraburkholderia_sartisoli_LMG_24000_GCF_900107685.1	82.52	81.65	81.48	81.73	82.75	83.5	83.09	83.17	82.98	82.71	81.63	83.01	82.65	83.22	82.18	81.64	83.03	82.53	81.27	82.88	83.12	81.7	83.03	81.6	83.1	81.87	83.37	83.01	82.94	83.2	92.98	83.58	82.97	82.99	81.49	83.07	81.47	81.36	82.6	81.56	82.31	81.63	83.26	82.69	81.7	83.18	82.59	82.54	81.37
Paraburkholderia_sediminicola_LMG_24238_GCF_902859805.1	81.64	80.51	80.69	80.75	89.16	84.53	86.44	94.06	83.92	81.73	80.68	86.25	80.98	91.32	83.97	80.73	81.81	84.42	80.46	86.58	86.66	81.18	90.2	80.79	90.56	80.71	82.29	81.77	88.93	85.93	82.77	86.42	86.11	84.69	80.42	90.11	80.6	80.41	81.77	80.82	84.3	80.61	86.89	81.78	80.46	93.55	81.72	85.24	80.37
Paraburkholderia_sejongensis_MMS20-SJTR3_GCF_020880815.1	82.28	81.62	81.26	81.54	83.79	89.18	84.53	84.06	87.46	82.51	81.61	84.77	83.09	84.38	83.41	81.5	82.84	83.77	81.2	84.37	84.68	82.01	83.96	81.67	84.04	81.39	83.46	82.79	83.76	85.38	82.74	86.1	84.46	84.31	81.22	84.05	81.33	80.98	82.31	81.58	83.49	81.27	84.59	82.35	81.38	84.13	82.48	84.07	81.16
Paraburkholderia_silvatlantica_CCUG_54297_GCF_042659005.1	80.62	84.95	91.45	85.72	80.45	81.64	80.84	80.56	81.31	81.26	84.71	80.67	83.1	80.91	80.35	84.35	81.52	80.42	83.75	80.94	80.95	85.93	80.36	85.21	80.57	85.06	81.29	81.41	80.41	81.04	81.08	81.18	80.91	81.23	92.91	80.63	95.54	91.69	81.21	80.34	80.66	81.95	80.8	81.17	88.55	80.54	80.76	80.27	88.42
Paraburkholderia_silviterrae_4M-K11_GCF_004353915.1	80.37	84.8	85.23	84.64	80.13	81.51	80.65	80.46	81.28	81.02	85.34	80.61	82.91	80.57	80.32	84.17	81.22	80.5	83.58	80.69	80.73	89.6	80.38	85.95	80.43	84.76	81.11	81.12	80.15	80.96	80.91	81.22	80.91	80.97	85.23	80.44	85.39	84.97	80.82	79.95	80.34	81.76	80.58	80.84	85.64	80.49	80.42	80.19	84.98
Paraburkholderia_solisilvae_KACC_14055_GCF_042682325.1	81.54	80.88	80.72	80.74	81.34	82.51	81.56	81.46	82.31	82.04	80.57	81.52	82.28	81.49	80.99	80.9	82.38	81.31	80.62	81.35	81.6	81.1	81.2	80.75	81.43	80.82	82.4	82.4	81.31	81.88	81.93	82.22	81.59	81.89	80.58	81.33	80.55	80.37	81.94	86.01	81.22	80.86	81.89	81.99	80.71	81.33	81.65	81.13	80.64
Paraburkholderia_solitsugae_1N_GCF_013177695.1	81.63	80.59	80.49	80.72	89.47	84.45	86.38	90.62	83.85	81.55	80.64	86.18	80.99	90.26	83.96	80.68	81.55	84.36	80.43	86.45	86.47	81.21	91.85	80.83	91.37	80.76	82.14	81.72	89.08	85.67	82.56	86.27	85.95	84.54	80.47	90.5	80.44	80.33	81.68	80.55	84.08	80.52	86.98	81.64	80.43	91.12	81.72	84.99	80.39
Paraburkholderia_suaedae_DGU8	81.57	80.8	80.58	80.88	84.39	84.9	85.27	84.61	84.47	81.68	80.84	84.98	81.6	84.92	83.65	80.98	81.87	84.07	80.7	85.4	85.25	81.17	84.6	81.02	84.88	80.78	82.33	81.94	84.48	86.47	82.26	87.26	84.8	84.54	80.59	84.56	80.5	80.35	81.86	80.74	84.75	80.94	84.75	81.72	80.79	84.79	81.68	84.72	80.66
Paraburkholderia_steynii_YR281_GCF_900100565.1	81.75	81.12	81.03	81.1	81.71	82.71	81.85	81.91	82.45	87.93	80.96	82.18	82.02	82.05	81.58	81.39	86.76	81.81	81.04	82.02	82.04	81.59	81.67	81.41	81.99	81.27	82.6	86.72	81.66	82.32	82.34	82.72	81.95	82.4	80.86	81.92	81.05	80.98	95.14	81.3	81.59	81	82.48	92.82	81.2	81.93	81.85	81.69	80.95
Paraburkholderia_strydomiana_3827_GCF_031456815.1	81.23	80.49	80.56	80.52	83.93	83.75	84.61	84.17	83.2	81.61	80.35	84.61	80.89	84.42	97.87	80.62	81.51	89.22	80.29	84.75	84.79	80.95	84	80.6	84.2	80.39	81.66	81.64	83.84	84.4	81.99	84.92	84.3	87.3	80.47	84.05	80.65	80.26	81.5	80.34	92.88	80.52	84.11	81.5	80.57	84.16	81.28	83.73	80.38
Paraburkholderia_susongensis_LMG_29540_GCF_900177725.1	82.34	82.17	81.76	81.84	84.48	88.26	85.45	84.81	87.75	82.71	81.8	85.32	82.9	85.11	84.01	82.08	83.02	84.53	81.7	85.39	85.61	82.34	84.7	81.98	84.99	82	83.46	82.98	84.47	86.42	83.27	87.13	85.36	85.21	81.9	84.63	82.04	81.78	82.62	81.75	84.52	81.79	85.08	82.6	82.05	84.92	82.39	84.69	81.84
Paraburkholderia_tagetis_RG36_GCF_022213065.1	80.54	84.63	85.36	84.64	80.31	81.58	81.07	80.61	81.14	81.08	85.46	80.74	82.92	80.79	80.43	84.25	81.18	80.42	83.6	80.92	80.72	90.43	80.4	85.92	80.47	84.87	81.19	81.2	80.38	81.07	80.84	81.27	80.83	81.25	85.28	80.57	85.19	85.17	80.91	80.07	80.75	81.72	80.71	80.93	85.3	80.6	80.57	80.26	85.07
Paraburkholderia_terrae_DSM_17804_GCF_002902925.1	81.84	81.09	81.13	81.16	81.76	82.68	81.95	81.92	82.52	87.97	80.98	82.14	81.84	82.08	81.39	81.45	86.72	81.71	81.13	81.87	81.97	81.65	81.82	81.35	82.04	81.36	82.65	86.73	81.7	82.12	82.43	82.65	82.02	82.31	80.94	81.87	81.17	80.89	95.26	81.32	81.77	81.03	82.49	92.9	81.22	81.91	81.8	81.62	80.96
Paraburkholderia_terricola_mHS1_GCF_003330825.1	82.21	81.13	81.2	81.57	86.4	85.4	87.19	86.9	85.02	82.59	81.23	86.75	82.01	87.2	84.94	81.32	82.6	85.53	81	87.17	87.11	81.92	86.66	81.5	86.95	81.36	83.01	82.68	86.23	86.6	83.18	87.22	86.46	86.16	81.21	86.87	81.24	81.01	82.54	81.44	85.33	81.36	86.77	82.53	81.34	86.97	82.28	85.46	80.98
Paraburkholderia_translucens_MMS20-SJTN17_GCF_020881035.1	82.21	81.7	81.45	81.62	83.8	88.06	84.54	83.96	89.83	82.55	81.31	84.59	82.63	84.31	83.4	81.67	82.8	83.72	81.28	84.54	84.62	81.84	83.77	81.56	83.93	81.48	83.21	82.83	83.72	85.31	82.65	85.95	84.34	84.33	81.32	83.82	81.35	81.1	82.45	81.49	83.3	81.36	84.35	82.6	81.47	83.99	82.45	84.08	81.42
Paraburkholderia_tropica_IAC135_GCF_014171495.1	80.83	84.56	85.29	85.47	80.86	81.96	81.28	80.98	81.72	81.55	86.37	81.3	83.49	81.29	80.68	84.44	81.62	80.8	83.53	81.29	81.29	86.35	80.67	86.66	80.92	84.64	81.61	81.57	80.87	81.48	81.46	81.88	81.21	81.48	85.19	80.85	85.14	85.06	81.36	80.34	80.74	81.8	81.45	81.38	85.38	81.08	80.78	80.83	84.89
Paraburkholderia_tuberum_DUS833_GCF_900101795.1	82.31	81.56	81.41	81.43	83.82	88.65	84.66	84	92.59	82.59	81.35	84.86	82.92	84.51	83.34	81.51	82.83	83.89	81.29	84.85	84.69	82.11	83.85	81.68	83.82	81.65	83.4	82.7	83.75	85.74	82.78	86.22	84.33	84.53	81.3	84.12	81.33	81	82.45	81.56	83.62	81.36	84.43	82.45	81.44	84.11	82.31	84.18	81.39
Paraburkholderia_ultramafica_LMG_28614_GCF_902859915.1	82.45	81.27	81.12	81.46	86.66	86.41	87.67	87.01	85.8	82.6	81.42	87.35	82.23	87.2	85.02	81.33	82.64	85.54	80.95	87.9	87.84	81.61	86.88	81.62	86.87	81.36	83.19	82.51	86.34	89.53	83.3	90.04	87.12	85.8	81.03	86.88	81.1	80.9	82.68	81.47	85.04	81.29	86.79	82.58	81.21	87.08	82.41	86.78	80.95
Paraburkholderia_unamae_SCZa-39_GCF_003096875.1	80.64	84.86	88.63	85.81	80.27	81.48	80.89	80.37	81.27	80.93	84.85	80.64	82.92	80.8	80.38	84.41	81.2	80.6	83.74	80.91	80.76	85.83	80.27	85.16	80.45	85.04	81.23	81.15	80.3	80.98	81.03	81.19	80.74	81.19	88.4	80.34	88.49	88.43	80.92	80.07	80.53	81.83	80.99	80.99	88.35	80.51	80.6	80.44	87.78
Paraburkholderia_xenovorans_LB400_GCF_000013645.1	82.05	80.94	80.94	81.05	86.24	85.04	91.05	86.73	84.6	82.08	81.02	86.89	81.6	86.89	84.61	81.04	81.96	85.17	80.85	94.7	89.34	81.61	86.28	81.16	86.55	81.3	82.55	81.95	86.01	86.53	82.9	87.15	87.45	85.54	80.82	86.52	81.04	80.78	82.05	81.05	84.79	81.03	86.36	82	80.75	86.73	82	85.46	80.74
Paraburkholderia_youngii_JPY169_GCF_013366925.1	82.15	81.47	81.51	81.49	83.86	88.61	84.54	83.98	94.68	82.75	81.37	84.86	82.79	84.31	83.33	81.78	82.99	83.64	81.38	84.59	84.5	81.9	83.86	81.56	83.98	81.54	83.42	82.85	83.83	85.34	82.68	86.29	84.44	84.48	81.63	83.96	81.37	81.08	82.41	81.67	83.46	81.39	84.37	82.46	81.44	84.01	82.31	84.08	81.67
[truncated: 39 more columns]
